# Supplementary material for: Long‐term outcome of intraventricular conduction delays in the general population
Source: Ann Noninvasive Electrocardiol. 2020 Aug 17;26(1):e12788. doi: 10.1111/anec.12788 (PMC7816813; doi:10.1111/anec.12788)
Supplement: Supplementary file 1 — Supplementary Material [file ANEC-26-e12788-s001.xlsx]

## Sheet: Table 1. Prevalence of IVCDs
Intraventricular conduction delay	Total n = 6299			30-44 n = 2142	45-54 n = 1615	55-64 n = 1088	65-74 n = 785	75-84 n = 481	85 + n = 129
	n	%	95% CI	%	%	%	%	%	%
LAFB	69	1.1	0.9-1.4	0.2	0.7	1.4	1.6	4.0	2.9*
LPFB	8	0.1	0.06-0.3	0.3	0.1	0.1	0.0	0.0	0.0
LBBBMC	59	0.9	0.7-1.2	0.0	0.2	0.8	2.0	4.6	5.1*
LBBBSTRAUSS	47	0.7	0.6-1.0	0.0	0.2	0.7	1.6	3.6	2.9*
RBBB	75	1.2	1.0-1.5	0.3	0.4	0.5	3.1	4.2	7.4*
iLBBB	66	1.0	0.8-1.3	1.1	0.6	1.3	1.2	1.0	2.2
iRBBB	61	1.0	0.8-1.2	0.5	1.0	1.3	1.0	2.2	0.7*
R-R' pattern	249	4.0	3.5-4.5	3.6	3.6	4.6	4.4	4.4	4.4
Non-specific IVCDMC	33	0.5	0.4-0.7	0.4	0.7	0.4	0.6	0.6	0.7
Non-specific IVCDSTRAUSS	45	0.7	0.5-1.0	0.4	0.7	0.5	1.0	1.6	2.9*
Table 1. The prevalence of intraventricular conduction delays in 6 age groups.
CI = confidence interval; iLBBB = incomplete left bundle branch block; iRBBB = incomplete right bundle branch block; IVCD = intraventricular conduction delay; LAFB = left anterior fascicular block; LBBB = left bundle branch block; LPFB = left posterior fascicular block; MC = Minnesota definition; RBBB = right bundle branch block; Strauss = Strauss definition. *P < 0.05

## Sheet: Table 2. Baseline characterist.
Variable	Intraventricular conduction delay
	No IVCD		LAFB		LPFB		LBBBMC		LBBBSTRAUSS		RBBB		iLBBB		iRBBB		R-R' pattern		Non-specific IVCDMC		Non-specific IVCDSTRAUSS
	Mean / %	SD	Mean / %	SD	Mean / %	SD	Mean / %	SD	Mean / %	SD	Mean / %	SD	Mean / %	SD	Mean / %	SD	Mean / %	SD	Mean / %	SD	Mean / %	SD
Gender (male) (%)	56.6		52.9		75.0		42.4		61.7		62.7*		75.4*		55.7		49.0		90.9*		82.2*
Age (years)	52.1	14.6	65.4*	14.2	38.8*	12.2	73.2*	10.9	72.0*	11.2	69.8*	14.2	54.2	16.9	58.4*	14.6	54.0	15.2	54.6	15.7	60.7*	17.5
Height (cm)	168.1	9.8	167.2	10.2	176.9*	10.8	164.4*	10.8	163.8*	11.1	166.4	11.1	174.4*	11.2	168.8	9.3	169.7	10.0	175.4*	8.9	173.1*	9.8
Weight (kg)	76.4	15.5	74.6	15.6	72.5	10.1	74.6	16.1	73.7	16.1	75.1	13.2	88.1*	15.2	74.3	14.4	75.3	15.6	85.6*	17.2	83.7*	17.1
BMI (kg/m2)	27.0	4.7	26.7	4.6	23.1*	1.6	27.4	4.1	27.3	4.2	27.1	3.9	28.9*	3.8	26.0	4.1	26.0*	4.5	27.8	4.9	27.8	4.7
Glucose (mmol/L)	5.6	1.2	5.9*	2.2	5.1*	0.4	6.3*	1.7	6.3*	1.8	6.1*	1.6	5.8	1.2	5.7	1.2	5.5	1.0	5.7	0.9	5.9*	1.2
Total cholesterol (mmol/L)	5.9	1.2	6.3*	1.4	5.6	1.2	6.0	1.2	6.1	1.3	5.9	1.2	5.9	1.0	5.9	1.2	6.1*	1.2	5.8	0.8	5.8	0.8
HDL (mmol/L)	1.3	0.4	1.3*	0.4	1.4	0.4	1.2*	0.4	1.3	0.4	1.3	0.4	1.2*	0.4	1.3	0.4	1.4*	0.4	1.3	0.3	1.2*	0.3
LDL (mmol/l)	3.7	1.0	4.1*	1.4	3.6	1.0	3.7	1.2	3.8	1.2	3.7	1.0	3.8	1.0	3.8	1.2	3.8	1.1	3.7	0.8	3.6	0.8
Triglycerides (mmol/L)	1.6	1.1	1.9*	1.1	1.0	0.3	1.8	1.1	1.7	0.8	1.7	1.1	1.7*	0.8	1.5	0.6	1.6	1.3	1.7	0.9	1.8	1.2
C-reactive protein (mg/L)	2.3	5.7	2.9	6.1	0.4*	0.4	5.9	19.5	6.0	21.0	2.6	4.0	2.0*	2.0	2.6	4.1	1.5*	2.6	1.5	2.4	2.5	7.0
g-Glutamyltransferase (U/L)	35.6	43.9	46.5	100.0	21.3	7.3	34.9	32.1	33.2	28.5	51.2	105.3	60.2*	102.7	44.6	84.7	34.6	43.8	50.1*	41.2	47.8*	41.8
Uric acid (μmol/L)	300.1	81.0	324.2*	77.6	303.1	40.8	362.1*	120.1	350.6*	107.0	337.2*	91.3	331.9*	69.6	298.5	70.1	295.7	73.8	347.5*	85.6	363.4*	111.3
Table 2. Baseline characteristics of the Health 2000 Survey participants.
BMI = body mass index; CI = confidence interval; HDL = high-density lipoprotein cholesterol; iLBBB = incomplete left bundle branch block; iRBBB = incomplete right bundle branch block; IVCD = intraventricular conduction delay; LAFB = left anterior fascicular block; LBBB = left bundle branch block; LDL = low-density lipoprotein cholesterol; LPFB = left posterior fascicular block; MC = Minnesota def…

## Sheet: Table 3. Cox Hazard Analysis
Intraventricular conduction delay	No heart disease (n = 716)		Heart disease (n = 5 583)
	Hazard ratio (95% CI)	P value	Hazard ratio (95% CI)	P value
LAFB	1.01 (0.62-1.63)	0.973	0.78 (0.46-1.33)	0.364
LPFB	8.63 (1.20-61.77)	0.032	no events
LBBBMC	1.66 (0.74-3.72)	0.220	1.66 (1.07-2.60)	0.025
LBBBSTRAUSS	1.85 (0.76-4.49)	0.173	1.29 (0.77-2.17)	0.335
RBBB	1.14 (0.62-2.11)	0.669	1.66 (1.03-2.69)	0.038
iLBBB	0.60 (0.29-1.28)	0.186	0.55 (0.24-1.25)	0.154
iRBBB	0.61 (0.20-1.92)	0.398	2.90 (1.27-6.64)	0.012
R-R' pattern	1.11 (0.70-1.77)	0.650	0.97 (0.54-1.75)	0.931
Non-specific IVCDMC	no events	0.916	3.80 (1.94-7.41)	<0.001
Non-specific IVCDSTRAUSS	0.43 (0.06-3.09)	0.404	4.47 (2.64-7.56)	<0.001
Table 3. Adjusted Cox proportional hazard analysis for clinical risk factors for cardiovascular mortality with or without heart disease according to intraventricular conduction delay.
CI = confidence interval; IVCD = intraventricular conduction delay; LAFB = left anterior fascicular block; LPFB = left posterior fascicular block; LBBB = left bundle branch block; MC = Minnesota definition; Strauss = Strauss definition; RBBB = right bundle branch block; iLBBB = incomplete LBBB; iRBBB = incomplete RBBB.
Subjects with non-specific IVCDSTRAUSS (3.47, 2.13–5.66, P<0.001), non-specific IVCDMC (2.95, 1.57–5.55, P=0.001), LBBBMC (1.47, 1.00–2.16, P=0.049), and iRBBB (2.28, 1.07–4.88, P=0.033) were also associated with increased all-cause mortality.
